# Supplementary material for: Memory augmented recurrent neural networks for de-novo drug design
Source: PLoS One. 2022 Jun 23;17(6):e0269461. doi: 10.1371/journal.pone.0269461 (PMC9223405; doi:10.1371/journal.pone.0269461)
Supplement: S1 File — (ZIP) [file pone.0269461.s001.zip]

Archive with 2 entries (2 files):
- PONE-D-21-2649R2_ReproducibleResearchRepository0_ReadMe/README.md
- PONE-D-21-2649R2_ReproducibleResearchRepository0_ReadMe/requirements.txt
