# Supplementary material for: Memory augmented recurrent neural networks for de-novo drug design
Source: PLoS One. 2022 Jun 23;17(6):e0269461. doi: 10.1371/journal.pone.0269461 (PMC9223405; doi:10.1371/journal.pone.0269461)
Supplement: S2 File — (ZIP) [file pone.0269461.s002.zip]

Archive with 1 entries (1 files):
- PONE-D-21-26539R2_ReproducibleResearchRepository1_Data.zip/Data.zip
